# Supplementary material for: Four notable additions to the South African echinoid fauna (Echinodermata, Echinoidea)
Source: Zookeys. 2019 Mar 18;831:71–80. doi: 10.3897/zookeys.831.31381 (PMC6433812; doi:10.3897/zookeys.831.31381)
Supplement: XML Treatment for Histocidaris purpurata [file zookeys.831.31381-treatment1.xml]

<!DOCTYPE tp:taxon-treatment
  PUBLIC "-//TaxonX//DTD Taxonomic Treatment Publishing DTD v0 20100105//EN" "tax-treatment-NSO.dtd">
<tp:taxon-treatment xmlns:tp="http://www.plazi.org/taxpub"><tp:treatment-meta><kwd-group><label>Taxon classification</label><kwd><named-content xmlns:xlink="http://www.w3.org/1999/xlink" content-type="kingdom">Animalia</named-content></kwd><kwd><named-content xmlns:xlink="http://www.w3.org/1999/xlink" content-type="order">Cidaroida</named-content></kwd><kwd><named-content xmlns:xlink="http://www.w3.org/1999/xlink" content-type="family">Histocidaroidea</named-content></kwd></kwd-group><mixed-citation publication-type="journal"><person-group><name><surname>Filander</surname><given-names>Zoleka</given-names></name><name><surname>Samyn</surname><given-names>Yves</given-names></name><name><surname>Griffiths</surname><given-names>Charles</given-names></name></person-group><article-title>Four notable additions to the South African echinoid fauna (<tp:taxon-name><tp:taxon-name-part taxon-name-part-type="phylum">Echinodermata</tp:taxon-name-part></tp:taxon-name>, <tp:taxon-name><tp:taxon-name-part taxon-name-part-type="class">Echinoidea</tp:taxon-name-part></tp:taxon-name>)</article-title><source>Zookeys</source><day>18</day><month>3</month><year>2019</year><volume>831</volume><fpage>71</fpage><lpage>80</lpage><pub-id pub-id-type="doi">10.3897/zookeys.831.31381</pub-id></mixed-citation></tp:treatment-meta><tp:nomenclature><tp:taxon-name>
                    <tp:taxon-name-part taxon-name-part-type="genus" reg="Histocidaris">Histocidaris</tp:taxon-name-part>
                    <tp:taxon-name-part taxon-name-part-type="species" reg="purpurata">purpurata</tp:taxon-name-part>
                  </tp:taxon-name><tp:taxon-authority>(Thomson, 1872)</tp:taxon-authority><xref ref-type="fig" rid="F1">Fig. 1A, B</xref><tp:nomenclature-citation-list><tp:nomenclature-citation><tp:taxon-name>
                        <tp:taxon-name-part taxon-name-part-type="genus" reg="Poriocidaris">Poriocidaris</tp:taxon-name-part>
                        <tp:taxon-name-part taxon-name-part-type="species" reg="purpurata">purpurata</tp:taxon-name-part>
                      </tp:taxon-name><comment>: <xref ref-type="bibr" rid="B26">Mortensen 1928</xref>: 104–107, pl. I, fig. 6, pl. III, figs 3–5 [distribution and synonymy].</comment></tp:nomenclature-citation><tp:nomenclature-citation><tp:taxon-name>
                        <tp:taxon-name-part taxon-name-part-type="genus" reg="Histocidaris">Histocidaris</tp:taxon-name-part>
                        <tp:taxon-name-part taxon-name-part-type="species" reg="purpurata">purpurata</tp:taxon-name-part>
                      </tp:taxon-name><comment>: <xref ref-type="bibr" rid="B8">Clark 1925</xref>: 38; <xref ref-type="bibr" rid="B35">Schultz 2011</xref>: 872–973, figs.1465–1468; <xref ref-type="bibr" rid="B6">Atkinson et al. 2018</xref>: 441.</comment></tp:nomenclature-citation></tp:nomenclature-citation-list></tp:nomenclature><tp:treatment-sec sec-type="Identification" id="SECID0EWEAC"><title>Identification.</title><p>Test medium sized (test diameter = 28 mm); round and robust. Marginal series with regular and small tubercles. Interambulacra with distinctively large, crenulate primary tubercles. Areoles slightly deepened. Apical system covered with tubercles, ocular plates exsert. Periproct raised, with plates decreasing in size inwards. Primary spines cylindrical, tapering gently. Oral spines broad, flattened, slightly curved, with serrated edges. Secondary spines flattened, narrowing towards blunt point. Primary spines brown to purplish violet, with white shaft. Secondary spines light brown. Denuded test white.</p><fig id="F1" position="float" orientation="portrait"><label>Figure 1.</label><caption><p><bold>A–B</bold> (<named-content xmlns:xlink="http://www.w3.org/1999/xlink" content-type="dwc:institutional_code" xlink:type="simple">SAMC</named-content>.A090123, off Mossel Bay): <italic><tp:taxon-name><tp:taxon-name-part taxon-name-part-type="genus" reg="Histocidaris">Histocidaris</tp:taxon-name-part><tp:taxon-name-part taxon-name-part-type="species" reg="purpurata">purpurata</tp:taxon-name-part></tp:taxon-name></italic>. <bold>A</bold> Aboral view of preserved specimen with partially removed spines <bold>B</bold> Oral view of preserved specimen with partially removed spines <bold>C–D</bold><italic><tp:taxon-name><tp:taxon-name-part taxon-name-part-type="genus" reg="Echinothrix">Echinothrix</tp:taxon-name-part><tp:taxon-name-part taxon-name-part-type="species" reg="diadema">diadema</tp:taxon-name-part></tp:taxon-name></italic><bold>C</bold> (<named-content xmlns:xlink="http://www.w3.org/1999/xlink" content-type="dwc:institutional_code" xlink:type="simple">RMCA</named-content>.2561, Ispingo). Aboral view of partially denuded test <bold>D</bold> (<named-content xmlns:xlink="http://www.w3.org/1999/xlink" content-type="dwc:institutional_code" xlink:type="simple">RMCA</named-content>.2568, Sodwana Bay). Oral view of preserved specimen with spines <bold>E–F</bold> (<named-content xmlns:xlink="http://www.w3.org/1999/xlink" content-type="dwc:institutional_code" xlink:type="simple">SAMC</named-content>.A090124, Sowdana Bay): <italic><tp:taxon-name><tp:taxon-name-part taxon-name-part-type="genus" reg="Microcyphus">Microcyphus</tp:taxon-name-part><tp:taxon-name-part taxon-name-part-type="species" reg="rousseaui">rousseaui</tp:taxon-name-part></tp:taxon-name></italic><bold>E</bold> Oral view of preserved specimen with spines <bold>F</bold> Aboral view of preserved specimen with spines <bold>G–H</bold> (<named-content xmlns:xlink="http://www.w3.org/1999/xlink" content-type="dwc:institutional_code" xlink:type="simple">SAMC</named-content>.A090126, Park Rynie): <italic><tp:taxon-name><tp:taxon-name-part taxon-name-part-type="genus" reg="Pseudoboletia">Pseudoboletia</tp:taxon-name-part><tp:taxon-name-part taxon-name-part-type="species" reg="maculata">maculata</tp:taxon-name-part></tp:taxon-name></italic><bold>G</bold> Aboral view of preserved specimen with spines <bold>H</bold> Aboral view of preserved denuded test. Scale bars: 2 cm (<bold>A, B, G, H</bold>); 1 cm (<bold>C–F</bold>). All images were edited in GIMP 2.8.22 by Dr Carl Palmer and plate created by Zoleka Filander.</p></caption><graphic xmlns:xlink="http://www.w3.org/1999/xlink" xlink:href="zookeys-831-071-g001.jpg" position="float" orientation="portrait" xlink:type="simple" id="oo_274554.jpg"/></fig></tp:treatment-sec><tp:treatment-sec sec-type="material" id="SECID0EJIAC"><title>Material examined.</title><p><named-content xmlns:xlink="http://www.w3.org/1999/xlink" content-type="dwc:institutional_code" xlink:type="simple">SAMC</named-content>.A090123: one specimen collected by an otter trawl through the South African Observation and Environmental Network/Department of Agriculture and Fisheries long-term offshore invertebrate programme in May 2016 on board the Compass Challenger, depth 570 m. Whole specimen preserved in 70 % ethanol.</p></tp:treatment-sec><tp:treatment-sec sec-type="habitat" id="SECID0EUIAC"><title>Habitat.</title><p>Muddy habitat.</p></tp:treatment-sec><tp:treatment-sec sec-type="distribution" id="SECID0EZIAC"><title>Global distribution.</title><p>Previously known only from the Atlantic, Ireland to Canary Islands, and the Caribbean, at 750–1084 m depth (<xref ref-type="bibr" rid="B26">Mortensen 1928</xref>; <xref ref-type="bibr" rid="B35">Schultz 2011</xref>).</p></tp:treatment-sec><tp:treatment-sec sec-type="distribution" id="SECID0EHJAC"><title>South African distribution.</title><p>South-east coast of South Africa, off Mossel Bay (<named-content xmlns:xlink="http://www.w3.org/1999/xlink" content-type="dwc:verbatimCoordinates" xlink:type="simple"><named-content content-type="geo-json" specific-use="{&#34;type&#34;:&#34;Point&#34;,&#34;coordinates&#34;:[23.603000,-35.079000]}" id="NCID0EQJAC" xlink:type="simple">35.079°S, 23.603°E</named-content></named-content>).</p></tp:treatment-sec><tp:treatment-sec sec-type="remarks" id="SECID0EVJAC"><title>Remarks.</title><p>Although <xref ref-type="bibr" rid="B12">Döderlein (1906)</xref> previously reported this species in the Indian Ocean (at the Sombrero Channel, Nicobar Islands, at 805 m), <xref ref-type="bibr" rid="B27">Mortensen (1932)</xref> disregarded this record on the basis that the specimen was too small and that no adults of this species had been previously collected in the region. The current record therefore represents the first reliable report of this species from the Indian Ocean.</p><p>Only one other species, <italic><tp:taxon-name><tp:taxon-name-part taxon-name-part-type="genus" reg="Histocidaris">Histocidaris</tp:taxon-name-part><tp:taxon-name-part taxon-name-part-type="species" reg="elegans">elegans</tp:taxon-name-part></tp:taxon-name></italic> (A. Agassiz, 1879), belonging to this genus has previously been reported in South African waters and this remains a dubious record, as it lacks locality data (<xref ref-type="bibr" rid="B27">Mortensen 1932</xref>; <xref ref-type="bibr" rid="B15">Filander and Griffiths 2017</xref>). Nonetheless, <italic><tp:taxon-name><tp:taxon-name-part taxon-name-part-type="genus" reg="Histocidaris">H.</tp:taxon-name-part><tp:taxon-name-part taxon-name-part-type="species" reg="purpurata">purpurata</tp:taxon-name-part></tp:taxon-name></italic> differs from <italic><tp:taxon-name><tp:taxon-name-part taxon-name-part-type="genus" reg="Histocidaris">H.</tp:taxon-name-part><tp:taxon-name-part taxon-name-part-type="species" reg="elegans">elegans</tp:taxon-name-part></tp:taxon-name></italic> both in its distinctive coloration and shape of the primary spines. <italic><tp:taxon-name><tp:taxon-name-part taxon-name-part-type="genus" reg="Histocidaris">Histocidaris</tp:taxon-name-part><tp:taxon-name-part taxon-name-part-type="species" reg="purpurata">purpurata</tp:taxon-name-part></tp:taxon-name></italic> has a distinctively purple and brown coloration, with thick, cylindrical, and pointed primary spines; whereas <italic><tp:taxon-name><tp:taxon-name-part taxon-name-part-type="genus" reg="Histocidaris">H.</tp:taxon-name-part><tp:taxon-name-part taxon-name-part-type="species" reg="elegans">elegans</tp:taxon-name-part></tp:taxon-name></italic> is light brown in colour, with thinner and blunt primary spines.</p></tp:treatment-sec><ref-list><ref id="B26"><mixed-citation xmlns:xlink="http://www.w3.org/1999/xlink" xlink:type="simple"><person-group><name name-style="western"><surname>Mortensen</surname><given-names>T</given-names></name></person-group> (<year>1928</year>) <article-title>Papers from Dr. Th. Mortensen’s Pacific Expedition 1914–16, xliv: New <tp:taxon-name><tp:taxon-name-part taxon-name-part-type="family">Cidaridae</tp:taxon-name-part></tp:taxon-name>. (Preliminary Notice).</article-title><source>Videnskabelige Meddelelser fra Dansk naturhistorisk Forening i Kobenhavn</source><volume>85</volume>: <fpage>65</fpage>–<lpage>74</lpage>.</mixed-citation></ref><ref id="B8"><mixed-citation xmlns:xlink="http://www.w3.org/1999/xlink" xlink:type="simple"><person-group><name name-style="western"><surname>Clark</surname><given-names>HL</given-names></name></person-group> (<year>1925</year>) A Catalogue of the Recent Sea-urchins (<tp:taxon-name><tp:taxon-name-part taxon-name-part-type="class">Echinoidea</tp:taxon-name-part></tp:taxon-name>) in the Collection of the British Museum (Natural History). Trustees of the British Museum (Natural History), 250 pp.</mixed-citation></ref><ref id="B35"><mixed-citation xmlns:xlink="http://www.w3.org/1999/xlink" xlink:type="simple"><person-group><name name-style="western"><surname>Schultz</surname><given-names>H</given-names></name></person-group> (<year>2011</year>) Sea-Urchins III: Worldwide Regular Deep Water Species. Scientific Publications, Hemdingen, Germany, 861–1338.</mixed-citation></ref><ref id="B6"><mixed-citation xmlns:xlink="http://www.w3.org/1999/xlink" xlink:type="simple"><person-group><name name-style="western"><surname>Atkinson</surname><given-names>L</given-names></name><name name-style="western"><surname>Mah</surname><given-names>C</given-names></name><name name-style="western"><surname>Filander</surname><given-names>Z</given-names></name><name name-style="western"><surname>Olbers</surname><given-names>J</given-names></name><name name-style="western"><surname>Thandar</surname><given-names>A</given-names></name></person-group> (<year>2018</year>) <article-title>Phylum <tp:taxon-name><tp:taxon-name-part taxon-name-part-type="phylum">Echinodermata</tp:taxon-name-part></tp:taxon-name>.</article-title> In: <person-group><name name-style="western"><surname>Atkinson</surname><given-names>L</given-names></name><name name-style="western"><surname>Sink</surname><given-names>K</given-names></name></person-group> (<role>Eds</role>) <issue-title>Field Guide to the Offshore Marine Invertebrates of South Africa.</issue-title><source>Malachite Marketing Media, Pretoria</source>, <fpage>393</fpage>–<lpage>476</lpage>.</mixed-citation></ref><ref id="B12"><mixed-citation xmlns:xlink="http://www.w3.org/1999/xlink" xlink:type="simple"><person-group><name name-style="western"><surname>Döderlein</surname><given-names>L</given-names></name></person-group> (<year>1906</year>) <article-title>Die Echinoiden der deutschen Tiefsee-Expedition.</article-title><source>Wissenschaftliche Ergebnisse der Deutschen Tiefsee-Expedition</source><volume>5</volume>(<issue>61</issue>): <fpage>1</fpage>–<lpage>290</lpage>. <ext-link xlink:type="simple" ext-link-type="doi" xlink:href="10.5962/bhl.title.46999">https://doi.org/10.5962/bhl.title.46999</ext-link></mixed-citation></ref><ref id="B27"><mixed-citation xmlns:xlink="http://www.w3.org/1999/xlink" xlink:type="simple"><person-group><name name-style="western"><surname>Mortensen</surname><given-names>T</given-names></name></person-group> (<year>1932</year>) <article-title>New contributions to the knowledge of the cidarids. 1. Notes on some recent cidarids (echinoderms, echinoids, taxonomy).</article-title><source>Det Kongelige Danske Videnskabernes Selskabs Skrifter</source><volume>4</volume>: <fpage>145</fpage>–<lpage>174</lpage>.</mixed-citation></ref><ref id="B15"><mixed-citation xmlns:xlink="http://www.w3.org/1999/xlink" xlink:type="simple"><person-group><name name-style="western"><surname>Filander</surname><given-names>Z</given-names></name><name name-style="western"><surname>Griffiths</surname><given-names>C</given-names></name></person-group> (<year>2017</year>) <article-title>Illustrated guide to the echinoid (<tp:taxon-name><tp:taxon-name-part taxon-name-part-type="phylum">Echinodermata</tp:taxon-name-part></tp:taxon-name>: <tp:taxon-name><tp:taxon-name-part taxon-name-part-type="class">Echinoidea</tp:taxon-name-part></tp:taxon-name>) fauna of South Africa.</article-title><source>Zootaxa</source><volume>4296</volume>(<issue>1</issue>): <fpage>1</fpage>–<lpage>72</lpage>. <ext-link xlink:type="simple" ext-link-type="doi" xlink:href="10.11646/zootaxa.4296.1.1">https://doi.org/10.11646/zootaxa.4296.1.1</ext-link></mixed-citation></ref></ref-list></tp:taxon-treatment>
