# Supplementary material for: Four notable additions to the South African echinoid fauna (Echinodermata, Echinoidea)
Source: Zookeys. 2019 Mar 18;831:71–80. doi: 10.3897/zookeys.831.31381 (PMC6433812; doi:10.3897/zookeys.831.31381)
Supplement: XML Treatment for Echinothrix diadema [file zookeys.831.31381-treatment2.xml]

<!DOCTYPE tp:taxon-treatment
  PUBLIC "-//TaxonX//DTD Taxonomic Treatment Publishing DTD v0 20100105//EN" "tax-treatment-NSO.dtd">
<tp:taxon-treatment xmlns:tp="http://www.plazi.org/taxpub"><tp:treatment-meta><kwd-group><label>Taxon classification</label><kwd><named-content xmlns:xlink="http://www.w3.org/1999/xlink" content-type="kingdom">Animalia</named-content></kwd><kwd><named-content xmlns:xlink="http://www.w3.org/1999/xlink" content-type="order">Diadematoida</named-content></kwd><kwd><named-content xmlns:xlink="http://www.w3.org/1999/xlink" content-type="family">Diadematidae</named-content></kwd></kwd-group><mixed-citation publication-type="journal"><person-group><name><surname>Filander</surname><given-names>Zoleka</given-names></name><name><surname>Samyn</surname><given-names>Yves</given-names></name><name><surname>Griffiths</surname><given-names>Charles</given-names></name></person-group><article-title>Four notable additions to the South African echinoid fauna (<tp:taxon-name><tp:taxon-name-part taxon-name-part-type="phylum">Echinodermata</tp:taxon-name-part></tp:taxon-name>, <tp:taxon-name><tp:taxon-name-part taxon-name-part-type="class">Echinoidea</tp:taxon-name-part></tp:taxon-name>)</article-title><source>Zookeys</source><day>18</day><month>3</month><year>2019</year><volume>831</volume><fpage>71</fpage><lpage>80</lpage><pub-id pub-id-type="doi">10.3897/zookeys.831.31381</pub-id></mixed-citation></tp:treatment-meta><tp:nomenclature><tp:taxon-name>
                    <tp:taxon-name-part taxon-name-part-type="genus" reg="Echinothrix">Echinothrix</tp:taxon-name-part>
                    <tp:taxon-name-part taxon-name-part-type="species" reg="diadema">diadema</tp:taxon-name-part>
                  </tp:taxon-name><tp:taxon-authority>(Linnaeus, 1758)</tp:taxon-authority><xref ref-type="fig" rid="F1">Fig. 1C, D</xref><!--PageBreak --><tp:nomenclature-citation-list><tp:nomenclature-citation><tp:taxon-name>
                        <tp:taxon-name-part taxon-name-part-type="genus" reg="Garelia">Garelia</tp:taxon-name-part>
                        <tp:taxon-name-part taxon-name-part-type="species" reg="cincta">cincta</tp:taxon-name-part>
                      </tp:taxon-name><comment>: <xref ref-type="bibr" rid="B1">Agassiz 1863</xref>: 18–19.</comment></tp:nomenclature-citation><tp:nomenclature-citation><tp:taxon-name>
                        <tp:taxon-name-part taxon-name-part-type="genus" reg="Echinothrix">Echinothrix</tp:taxon-name-part>
                        <tp:taxon-name-part taxon-name-part-type="species" reg="diadema">diadema</tp:taxon-name-part>
                      </tp:taxon-name><comment>: <xref ref-type="bibr" rid="B28">Mortensen 1940</xref>: 290–295, pl. XLIII, figs 1–2, pl. XLV, figs 1–8, pl. XLVI, figs 2–4, pl. XLVII, figs 4, 6–7, pl. XLVIII, fig. 4, pl. LXXI, figs 1, 3 [synonym and description]; <xref ref-type="bibr" rid="B9">Clark and Rowe 1971</xref>: 153, fig. 64a [description and distribution]; <xref ref-type="bibr" rid="B33">Samyn and Vanden Berghe 2000</xref>: 11 [distribution].</comment></tp:nomenclature-citation></tp:nomenclature-citation-list></tp:nomenclature><tp:treatment-sec sec-type="Identification" id="SECID0ESPAC"><title>Identification.</title><p>Test large sized (test diameter = 120 mm). Ambulacra not bulging, with one primary tubercle per three pore-pairs. Interambulacra with distinctively large, perforated, and crenulated primary tubercles, where each plate is surrounded by six smaller tubercles. Areoles slightly deepened. Apical system with insert plates, where gonopores are positioned distally on genital plates. Spines banded, long, and needle-like, <!--PageBreak -->with a ridged surface. Denuded test creamy white and reported by <xref ref-type="bibr" rid="B33">Samyn and Vanden Berghe (2000)</xref> to be sometimes reddish.</p></tp:treatment-sec><tp:treatment-sec sec-type="material" id="SECID0E5PAC"><title>Material examined.</title><p><named-content xmlns:xlink="http://www.w3.org/1999/xlink" content-type="dwc:institutional_code" xlink:type="simple">RMCA</named-content>.2561: one specimen collected from the intertidal zone of Isipingo Beach in August 1999; <named-content xmlns:xlink="http://www.w3.org/1999/xlink" content-type="dwc:institutional_code" xlink:type="simple">RMCA</named-content>.2568: one specimen collected by SCUBA diving off 2-Mile Reef in August 1999, at 15 m. All were complete specimens which were fixed and originally preserved in 90–70% ethanol. At present they are preserved dry.</p></tp:treatment-sec><tp:treatment-sec sec-type="habitat" id="SECID0EPAAE"><title>Habitat.</title><p>Littoral and reef habitats.</p></tp:treatment-sec><tp:treatment-sec sec-type="distribution" id="SECID0EUAAE"><title>Global distribution.</title><p>Indo-Pacific: Paumotu, Tahiti, Hawaii to Japan, north Australia; to Madagascar, East Africa to Red Sea (<xref ref-type="bibr" rid="B28">Mortensen 1940</xref>; <xref ref-type="bibr" rid="B9">Clark and Rowe 1971</xref>; <xref ref-type="bibr" rid="B33">Samyn and Vanden Berghe 2000</xref>).</p></tp:treatment-sec><tp:treatment-sec sec-type="distribution" id="SECID0EGBAE"><title>South African distribution.</title><p>East coast of South Africa, south of Durban off Isipingo Beach (<named-content xmlns:xlink="http://www.w3.org/1999/xlink" content-type="dwc:verbatimCoordinates" xlink:type="simple"><named-content content-type="geo-json" specific-use="{&#34;type&#34;:&#34;Point&#34;,&#34;coordinates&#34;:[30.942500,-30.003600]}" id="NCID0EPBAE" xlink:type="simple">30.0036°S, 30.9425°E</named-content></named-content>: approximate co-ordinates), and off 2-Mile Reef, Sodwana Bay (<named-content xmlns:xlink="http://www.w3.org/1999/xlink" content-type="dwc:verbatimCoordinates" xlink:type="simple"><named-content content-type="geo-json" specific-use="{&#34;type&#34;:&#34;Point&#34;,&#34;coordinates&#34;:[32.686200,-27.512900]}" id="NCID0EXBAE" xlink:type="simple">27.5129°S, 32.6862°E</named-content></named-content>: approximate co-ordinates).</p></tp:treatment-sec><tp:treatment-sec sec-type="remarks" id="SECID0E3BAE"><title>Remarks.</title><p><italic><tp:taxon-name><tp:taxon-name-part taxon-name-part-type="genus" reg="Echinothrix">Echinothrix</tp:taxon-name-part><tp:taxon-name-part taxon-name-part-type="species" reg="diadema">diadema</tp:taxon-name-part></tp:taxon-name></italic> closely resembles <italic><tp:taxon-name><tp:taxon-name-part taxon-name-part-type="genus" reg="Echinothrix">E.</tp:taxon-name-part><tp:taxon-name-part taxon-name-part-type="species" reg="calamaris">calamaris</tp:taxon-name-part></tp:taxon-name></italic> (Pallas, 1774), but differs in coloration, patterns of ambulacra, interambulacra, and apical plates. <italic><tp:taxon-name><tp:taxon-name-part taxon-name-part-type="genus" reg="Echinothrix">Echinothrix</tp:taxon-name-part><tp:taxon-name-part taxon-name-part-type="species" reg="diadema">diadema</tp:taxon-name-part></tp:taxon-name></italic> is not reported to have a greenish denuded test, lacks a conspicuous naked interambulacral space, and the ambulacral tubercles increase in size at the ambitus; the apical plates have numerous tubercles (<xref ref-type="bibr" rid="B28">Mortensen 1940</xref>).</p><p>The current record was not included in previous South African reviews (<xref ref-type="bibr" rid="B14">Filander and Griffiths 2014</xref>; <xref ref-type="bibr" rid="B15">Filander and Griffiths 2017</xref>) because these publications were based on Iziko South African Museum samples and online accessible samples. Presented here is new material from the Royal Museum for Central Africa, which was not known by the authors at the time (<xref ref-type="bibr" rid="B14">Filander and Griffiths 2014</xref>; <xref ref-type="bibr" rid="B15">Filander and Griffiths 2017</xref>).</p></tp:treatment-sec><tp:treatment-sec><!--Section generated to contain objects referenced in tp:taxon-treatment.--><fig id="F1" position="float" orientation="portrait"><label>Figure 1.</label><caption><p><bold>A–B</bold> (<named-content xmlns:xlink="http://www.w3.org/1999/xlink" content-type="dwc:institutional_code" xlink:type="simple">SAMC</named-content>.A090123, off Mossel Bay): <italic><tp:taxon-name><tp:taxon-name-part taxon-name-part-type="genus" reg="Histocidaris">Histocidaris</tp:taxon-name-part><tp:taxon-name-part taxon-name-part-type="species" reg="purpurata">purpurata</tp:taxon-name-part></tp:taxon-name></italic>. <bold>A</bold> Aboral view of preserved specimen with partially removed spines <bold>B</bold> Oral view of preserved specimen with partially removed spines <bold>C–D</bold><italic><tp:taxon-name><tp:taxon-name-part taxon-name-part-type="genus" reg="Echinothrix">Echinothrix</tp:taxon-name-part><tp:taxon-name-part taxon-name-part-type="species" reg="diadema">diadema</tp:taxon-name-part></tp:taxon-name></italic><bold>C</bold> (<named-content xmlns:xlink="http://www.w3.org/1999/xlink" content-type="dwc:institutional_code" xlink:type="simple">RMCA</named-content>.2561, Ispingo). Aboral view of partially denuded test <bold>D</bold> (<named-content xmlns:xlink="http://www.w3.org/1999/xlink" content-type="dwc:institutional_code" xlink:type="simple">RMCA</named-content>.2568, Sodwana Bay). Oral view of preserved specimen with spines <bold>E–F</bold> (<named-content xmlns:xlink="http://www.w3.org/1999/xlink" content-type="dwc:institutional_code" xlink:type="simple">SAMC</named-content>.A090124, Sowdana Bay): <italic><tp:taxon-name><tp:taxon-name-part taxon-name-part-type="genus" reg="Microcyphus">Microcyphus</tp:taxon-name-part><tp:taxon-name-part taxon-name-part-type="species" reg="rousseaui">rousseaui</tp:taxon-name-part></tp:taxon-name></italic><bold>E</bold> Oral view of preserved specimen with spines <bold>F</bold> Aboral view of preserved specimen with spines <bold>G–H</bold> (<named-content xmlns:xlink="http://www.w3.org/1999/xlink" content-type="dwc:institutional_code" xlink:type="simple">SAMC</named-content>.A090126, Park Rynie): <italic><tp:taxon-name><tp:taxon-name-part taxon-name-part-type="genus" reg="Pseudoboletia">Pseudoboletia</tp:taxon-name-part><tp:taxon-name-part taxon-name-part-type="species" reg="maculata">maculata</tp:taxon-name-part></tp:taxon-name></italic><bold>G</bold> Aboral view of preserved specimen with spines <bold>H</bold> Aboral view of preserved denuded test. Scale bars: 2 cm (<bold>A, B, G, H</bold>); 1 cm (<bold>C–F</bold>). All images were edited in GIMP 2.8.22 by Dr Carl Palmer and plate created by Zoleka Filander.</p></caption><graphic xmlns:xlink="http://www.w3.org/1999/xlink" xlink:href="zookeys-831-071-g001.jpg" position="float" orientation="portrait" xlink:type="simple" id="oo_274554.jpg"/></fig></tp:treatment-sec><ref-list><ref id="B1"><mixed-citation xmlns:xlink="http://www.w3.org/1999/xlink" xlink:type="simple"><person-group><name name-style="western"><surname>Agassiz</surname><given-names>A</given-names></name></person-group> (<year>1863</year>) <article-title>List of the echinoderms sent to different institutions in exchange for other specimens, with annotations.</article-title><source>Bulletin of the Museum of Comparative Zoology at Harvard College</source><volume>1</volume>: <fpage>17</fpage>–<lpage>28</lpage>.</mixed-citation></ref><ref id="B28"><mixed-citation xmlns:xlink="http://www.w3.org/1999/xlink" xlink:type="simple"><person-group><name name-style="western"><surname>Mortensen</surname><given-names>T</given-names></name></person-group> (<year>1940</year>) <source>A Monograph of the <tp:taxon-name><tp:taxon-name-part taxon-name-part-type="class">Echinoidea</tp:taxon-name-part></tp:taxon-name>. III, 1. Aulodonta, with Additions to Vol. II (<tp:taxon-name>Lepidocentroida</tp:taxon-name> and Stirodonta).</source><publisher-name>CA Reitzel</publisher-name>, <publisher-loc>Copenhagen</publisher-loc>, <size units="page">370 pp</size>.</mixed-citation></ref><ref id="B9"><mixed-citation xmlns:xlink="http://www.w3.org/1999/xlink" xlink:type="simple"><person-group><name name-style="western"><surname>Clark</surname><given-names>AM</given-names></name><name name-style="western"><surname>Rowe</surname><given-names>FWE</given-names></name></person-group> (<year>1971</year>) Monograph of shallow-water Indo-West Pacific echinoderms. Trustees of the British Museum (Natural History), 238 pp.</mixed-citation></ref><ref id="B33"><mixed-citation xmlns:xlink="http://www.w3.org/1999/xlink" xlink:type="simple"><person-group><name name-style="western"><surname>Samyn</surname><given-names>Y</given-names></name><name name-style="western"><surname>Vanden Berghe</surname><given-names>W</given-names></name></person-group> (<year>2000</year>) <article-title>Annotated checklist of the echinoderms from the Kiunga Marine National Reserve, Kenya – Part I: <tp:taxon-name><tp:taxon-name-part taxon-name-part-type="class">Echinoidea</tp:taxon-name-part></tp:taxon-name> and <tp:taxon-name><tp:taxon-name-part taxon-name-part-type="class">Holothuroidea</tp:taxon-name-part></tp:taxon-name>.</article-title><source>Journal of East African Natural History</source><volume>89</volume>: <fpage>1</fpage>–<lpage>34</lpage>. [2 pls]</mixed-citation></ref><ref id="B14"><mixed-citation xmlns:xlink="http://www.w3.org/1999/xlink" xlink:type="simple"><person-group><name name-style="western"><surname>Filander</surname><given-names>Z</given-names></name><name name-style="western"><surname>Griffiths</surname><given-names>C</given-names></name></person-group> (<year>2014</year>) <article-title>Additions to and revision of the South African echinoid fauna (<tp:taxon-name><tp:taxon-name-part taxon-name-part-type="phylum">Echinodermata</tp:taxon-name-part></tp:taxon-name>: <tp:taxon-name><tp:taxon-name-part taxon-name-part-type="class">Echinoidea</tp:taxon-name-part></tp:taxon-name>).</article-title><source>African Natural History</source><volume>10</volume>: <fpage>47</fpage>–<lpage>56</lpage>.</mixed-citation></ref><ref id="B15"><mixed-citation xmlns:xlink="http://www.w3.org/1999/xlink" xlink:type="simple"><person-group><name name-style="western"><surname>Filander</surname><given-names>Z</given-names></name><name name-style="western"><surname>Griffiths</surname><given-names>C</given-names></name></person-group> (<year>2017</year>) <article-title>Illustrated guide to the echinoid (<tp:taxon-name><tp:taxon-name-part taxon-name-part-type="phylum">Echinodermata</tp:taxon-name-part></tp:taxon-name>: <tp:taxon-name><tp:taxon-name-part taxon-name-part-type="class">Echinoidea</tp:taxon-name-part></tp:taxon-name>) fauna of South Africa.</article-title><source>Zootaxa</source><volume>4296</volume>(<issue>1</issue>): <fpage>1</fpage>–<lpage>72</lpage>. <ext-link xlink:type="simple" ext-link-type="doi" xlink:href="10.11646/zootaxa.4296.1.1">https://doi.org/10.11646/zootaxa.4296.1.1</ext-link></mixed-citation></ref></ref-list></tp:taxon-treatment>
