# Supplementary material for: Four notable additions to the South African echinoid fauna (Echinodermata, Echinoidea)
Source: Zookeys. 2019 Mar 18;831:71–80. doi: 10.3897/zookeys.831.31381 (PMC6433812; doi:10.3897/zookeys.831.31381)
Supplement: XML Treatment for Microcyphus rousseaui [file zookeys.831.31381-treatment3.xml]

<!DOCTYPE tp:taxon-treatment
  PUBLIC "-//TaxonX//DTD Taxonomic Treatment Publishing DTD v0 20100105//EN" "tax-treatment-NSO.dtd">
<tp:taxon-treatment xmlns:tp="http://www.plazi.org/taxpub"><tp:treatment-meta><kwd-group><label>Taxon classification</label><kwd><named-content xmlns:xlink="http://www.w3.org/1999/xlink" content-type="kingdom">Animalia</named-content></kwd><kwd><named-content xmlns:xlink="http://www.w3.org/1999/xlink" content-type="order">Camarodonta</named-content></kwd><kwd><named-content xmlns:xlink="http://www.w3.org/1999/xlink" content-type="family">Temnopleuridae</named-content></kwd></kwd-group><mixed-citation publication-type="journal"><person-group><name><surname>Filander</surname><given-names>Zoleka</given-names></name><name><surname>Samyn</surname><given-names>Yves</given-names></name><name><surname>Griffiths</surname><given-names>Charles</given-names></name></person-group><article-title>Four notable additions to the South African echinoid fauna (<tp:taxon-name><tp:taxon-name-part taxon-name-part-type="phylum">Echinodermata</tp:taxon-name-part></tp:taxon-name>, <tp:taxon-name><tp:taxon-name-part taxon-name-part-type="class">Echinoidea</tp:taxon-name-part></tp:taxon-name>)</article-title><source>Zookeys</source><day>18</day><month>3</month><year>2019</year><volume>831</volume><fpage>71</fpage><lpage>80</lpage><pub-id pub-id-type="doi">10.3897/zookeys.831.31381</pub-id></mixed-citation></tp:treatment-meta><tp:nomenclature><tp:taxon-name>
                    <tp:taxon-name-part taxon-name-part-type="genus" reg="Microcyphus">Microcyphus</tp:taxon-name-part>
                    <tp:taxon-name-part taxon-name-part-type="species" reg="rousseaui">rousseaui</tp:taxon-name-part>
                  </tp:taxon-name><tp:taxon-authority>L. Agassiz in L. Agassiz &amp; Desor, 1846</tp:taxon-authority><xref ref-type="fig" rid="F1">Fig. 1E, F</xref><tp:nomenclature-citation-list><tp:nomenclature-citation><tp:taxon-name>
                        <tp:taxon-name-part taxon-name-part-type="genus" reg="Microcyphus">Microcyphus</tp:taxon-name-part>
                        <tp:taxon-name-part taxon-name-part-type="species" reg="rousseaui">rousseaui</tp:taxon-name-part>
                      </tp:taxon-name><comment>L. Agassiz &amp; Desor, 1846: 358, pl. 15.10; <xref ref-type="bibr" rid="B25">Mortensen 1904</xref>: 98; <xref ref-type="bibr" rid="B30">Mortensen 1943</xref>: 155–159, pl. XIII, figs 18–25, pl. XLVII, figs 18–20, 23–24 [description and synonymy]; <xref ref-type="bibr" rid="B9">Clark and Rowe 1971</xref>: 140, 156; <xref ref-type="bibr" rid="B33">Samyn and Vanden Berghe 2000</xref>: 6, 13, pl. 1E [distribution]; <xref ref-type="bibr" rid="B34">Schultz 2010</xref>: 148, fig. 273 [distribution].</comment></tp:nomenclature-citation></tp:nomenclature-citation-list></tp:nomenclature><tp:treatment-sec sec-type="Identification" id="SECID0E4GAE"><title>Identification.</title><p>Test small sized (test diameter = 20 mm), low, hemispherical. Ambulacral pore-pairs arranged in double series, outer series formed by pore-pair of median component, and the inner series by pore-pairs of the upper and lower component of each compound ambulacra plate. Interambulacra partially tuberculated, with sparsely and irregularly arranged same-sized tubercles. Naked part of interambulacra broad and conspicuous. Apical system with apical plates densely covered by tubercles, ocular plates exsert. Periproct covered with numerous plates. Spines of uniform size, reddish-brown with white tips; naked median areas brownish-red, becoming lighter to centre. Denuded test light brown, with darker tuber-covered parts.</p></tp:treatment-sec><tp:treatment-sec sec-type="material" id="SECID0ECHAE"><title>Material examined.</title><p><named-content xmlns:xlink="http://www.w3.org/1999/xlink" content-type="dwc:institutional_code" xlink:type="simple">SAMC</named-content>.A090124: two specimens collected by SCUBA diving off Leadsman Shoal, Sodwana Bay; <named-content xmlns:xlink="http://www.w3.org/1999/xlink" content-type="dwc:institutional_code" xlink:type="simple">SAMC</named-content>.A090125: one specimen collected by SCUBA diving off Redsands Reef, Sodwana Bay; <named-content xmlns:xlink="http://www.w3.org/1999/xlink" content-type="dwc:institutional_code" xlink:type="simple">RBINS</named-content> I.G. 33199/Ech.132: one specimen collected by SCUBA diving off the 7-Mile Reef, Sodwana Bay. All samples were collected through the Belgian Global Taxonomy Initiative in January 2016, at a 10–23.9 m depth range. All specimens, except for those belonging to sample <named-content xmlns:xlink="http://www.w3.org/1999/xlink" content-type="dwc:institutional_code" xlink:type="simple">SAMC</named-content>.A090124, are complete with spines and preserved in 70 % ethanol.</p></tp:treatment-sec><tp:treatment-sec sec-type="habitat" id="SECID0E3HAE"><title>Habitat.</title><p>Reef habitat.</p></tp:treatment-sec><tp:treatment-sec sec-type="distribution" id="SECID0EBIAE"><title>Global distribution.</title><p>Western Indian Ocean: Red Sea, East African coast southwards to Mozambique (<xref ref-type="bibr" rid="B30">Mortensen 1943</xref>; <xref ref-type="bibr" rid="B9">Clark and Rowe 1971</xref>; Samyn and Vanden Berghe 2001; <xref ref-type="bibr" rid="B34">Schultz 2010</xref>)</p></tp:treatment-sec><tp:treatment-sec sec-type="distribution" id="SECID0ETIAE"><title>South African distribution.</title><p>East coast of South Africa, off Sodwana Bay; off Leadsman Shoal (<named-content xmlns:xlink="http://www.w3.org/1999/xlink" content-type="dwc:verbatimCoordinates" xlink:type="simple"><named-content content-type="geo-json" specific-use="{&#34;type&#34;:&#34;Point&#34;,&#34;coordinates&#34;:[32.603600,-27.873700]}" id="NCID0E3IAE" xlink:type="simple">27.8737°S, 32.6036°E</named-content></named-content>), Redsands Reef (<named-content xmlns:xlink="http://www.w3.org/1999/xlink" content-type="dwc:verbatimCoordinates" xlink:type="simple"><named-content content-type="geo-json" specific-use="{&#34;type&#34;:&#34;Point&#34;,&#34;coordinates&#34;:[32.629800,-27.738400]}" id="NCID0EEJAE" xlink:type="simple">27.7384°S, 32.6298°E</named-content></named-content>), and 7-Mile Reef (<named-content xmlns:xlink="http://www.w3.org/1999/xlink" content-type="dwc:verbatimCoordinates" xlink:type="simple"><named-content content-type="geo-json" specific-use="{&#34;type&#34;:&#34;Point&#34;,&#34;coordinates&#34;:[32.711800,-27.451500]}" id="NCID0EMJAE" xlink:type="simple">27.4515°S, 32.7118°E</named-content></named-content>).</p></tp:treatment-sec><tp:treatment-sec sec-type="remarks" id="SECID0ERJAE"><title>Remarks.</title><p>Closely resembles <italic><tp:taxon-name><tp:taxon-name-part taxon-name-part-type="genus" reg="Microcyphus">Microcyphus</tp:taxon-name-part><tp:taxon-name-part taxon-name-part-type="species" reg="maculatus">maculatus</tp:taxon-name-part></tp:taxon-name></italic> L. Agassiz in L. <xref ref-type="bibr" rid="B4">Agassiz and Desor 1846</xref> from which it differs in the coloration and apical system. <italic><tp:taxon-name><tp:taxon-name-part taxon-name-part-type="genus" reg="Microcyphus">Microcyphus</tp:taxon-name-part><tp:taxon-name-part taxon-name-part-type="species" reg="rousseaui">rousseaui</tp:taxon-name-part></tp:taxon-name></italic> has reddish brown spines and apical plates bearing more than three tubercles, whereas <italic><tp:taxon-name><tp:taxon-name-part taxon-name-part-type="genus" reg="Microcyphus">M.</tp:taxon-name-part><tp:taxon-name-part taxon-name-part-type="species" reg="maculata">maculata</tp:taxon-name-part></tp:taxon-name></italic> has light green spines and an apical system bearing fewer than three tubercles per plate (<xref ref-type="bibr" rid="B30">Mortensen 1943</xref>).</p><p><italic><tp:taxon-name><tp:taxon-name-part taxon-name-part-type="genus" reg="Microcyphus">Microcyphus</tp:taxon-name-part><tp:taxon-name-part taxon-name-part-type="species" reg="rousseaui">rousseaui</tp:taxon-name-part></tp:taxon-name></italic> differs from <italic><tp:taxon-name><tp:taxon-name-part taxon-name-part-type="genus" reg="Microcyphus">M.</tp:taxon-name-part><tp:taxon-name-part taxon-name-part-type="species" reg="rousseaui">rousseaui</tp:taxon-name-part><tp:taxon-name-part taxon-name-part-type="subspecies" reg="purpuratus">purpuratus</tp:taxon-name-part></tp:taxon-name></italic> Mortensen, 1942 in coloration of the spines, the sub-species having purple spines with distinctive white bands (<xref ref-type="bibr" rid="B29">Mortensen 1942</xref>).</p><p>This is the first South African record of this species and represents a range extension southwards from Mozambique, the southernmost-recorded location. It is also the first record of the genus in the region.</p></tp:treatment-sec><tp:treatment-sec><!--Section generated to contain objects referenced in tp:taxon-treatment.--><fig id="F1" position="float" orientation="portrait"><label>Figure 1.</label><caption><p><bold>A–B</bold> (<named-content xmlns:xlink="http://www.w3.org/1999/xlink" content-type="dwc:institutional_code" xlink:type="simple">SAMC</named-content>.A090123, off Mossel Bay): <italic><tp:taxon-name><tp:taxon-name-part taxon-name-part-type="genus" reg="Histocidaris">Histocidaris</tp:taxon-name-part><tp:taxon-name-part taxon-name-part-type="species" reg="purpurata">purpurata</tp:taxon-name-part></tp:taxon-name></italic>. <bold>A</bold> Aboral view of preserved specimen with partially removed spines <bold>B</bold> Oral view of preserved specimen with partially removed spines <bold>C–D</bold><italic><tp:taxon-name><tp:taxon-name-part taxon-name-part-type="genus" reg="Echinothrix">Echinothrix</tp:taxon-name-part><tp:taxon-name-part taxon-name-part-type="species" reg="diadema">diadema</tp:taxon-name-part></tp:taxon-name></italic><bold>C</bold> (<named-content xmlns:xlink="http://www.w3.org/1999/xlink" content-type="dwc:institutional_code" xlink:type="simple">RMCA</named-content>.2561, Ispingo). Aboral view of partially denuded test <bold>D</bold> (<named-content xmlns:xlink="http://www.w3.org/1999/xlink" content-type="dwc:institutional_code" xlink:type="simple">RMCA</named-content>.2568, Sodwana Bay). Oral view of preserved specimen with spines <bold>E–F</bold> (<named-content xmlns:xlink="http://www.w3.org/1999/xlink" content-type="dwc:institutional_code" xlink:type="simple">SAMC</named-content>.A090124, Sowdana Bay): <italic><tp:taxon-name><tp:taxon-name-part taxon-name-part-type="genus" reg="Microcyphus">Microcyphus</tp:taxon-name-part><tp:taxon-name-part taxon-name-part-type="species" reg="rousseaui">rousseaui</tp:taxon-name-part></tp:taxon-name></italic><bold>E</bold> Oral view of preserved specimen with spines <bold>F</bold> Aboral view of preserved specimen with spines <bold>G–H</bold> (<named-content xmlns:xlink="http://www.w3.org/1999/xlink" content-type="dwc:institutional_code" xlink:type="simple">SAMC</named-content>.A090126, Park Rynie): <italic><tp:taxon-name><tp:taxon-name-part taxon-name-part-type="genus" reg="Pseudoboletia">Pseudoboletia</tp:taxon-name-part><tp:taxon-name-part taxon-name-part-type="species" reg="maculata">maculata</tp:taxon-name-part></tp:taxon-name></italic><bold>G</bold> Aboral view of preserved specimen with spines <bold>H</bold> Aboral view of preserved denuded test. Scale bars: 2 cm (<bold>A, B, G, H</bold>); 1 cm (<bold>C–F</bold>). All images were edited in GIMP 2.8.22 by Dr Carl Palmer and plate created by Zoleka Filander.</p></caption><graphic xmlns:xlink="http://www.w3.org/1999/xlink" xlink:href="zookeys-831-071-g001.jpg" position="float" orientation="portrait" xlink:type="simple" id="oo_274554.jpg"/></fig></tp:treatment-sec><ref-list><ref id="B25"><mixed-citation xmlns:xlink="http://www.w3.org/1999/xlink" xlink:type="simple"><person-group><name name-style="western"><surname>Mortensen</surname><given-names>T</given-names></name></person-group> (<year>1904</year>) The Danish Expedition to Siam 1899–1900. III. <tp:taxon-name><tp:taxon-name-part taxon-name-part-type="class">Echinoidea</tp:taxon-name-part></tp:taxon-name> (1). Kongelige Danske Videnskabelige Selskabs, Skrifter, Serie 7, 1/1: 1–124.</mixed-citation></ref><ref id="B30"><mixed-citation xmlns:xlink="http://www.w3.org/1999/xlink" xlink:type="simple"><person-group><name name-style="western"><surname>Mortensen</surname><given-names>T</given-names></name></person-group> (<year>1943</year>) <source>A Monograph of the <tp:taxon-name><tp:taxon-name-part taxon-name-part-type="class">Echinoidea</tp:taxon-name-part></tp:taxon-name> III. 2: <tp:taxon-name><tp:taxon-name-part taxon-name-part-type="order">Camarodonta</tp:taxon-name-part></tp:taxon-name>. I. <tp:taxon-name><tp:taxon-name-part taxon-name-part-type="family">Orthopsidae</tp:taxon-name-part></tp:taxon-name>, <tp:taxon-name><tp:taxon-name-part taxon-name-part-type="family">Glyphocyphidae</tp:taxon-name-part></tp:taxon-name>, <tp:taxon-name><tp:taxon-name-part taxon-name-part-type="family">Temnopleuridae</tp:taxon-name-part></tp:taxon-name> and <tp:taxon-name><tp:taxon-name-part taxon-name-part-type="family">Toxopneustidae</tp:taxon-name-part></tp:taxon-name>.</source><publisher-name>CA Reitzel</publisher-name>, <publisher-loc>Copenhagen</publisher-loc>, <size units="page">561 pp</size>.</mixed-citation></ref><ref id="B9"><mixed-citation xmlns:xlink="http://www.w3.org/1999/xlink" xlink:type="simple"><person-group><name name-style="western"><surname>Clark</surname><given-names>AM</given-names></name><name name-style="western"><surname>Rowe</surname><given-names>FWE</given-names></name></person-group> (<year>1971</year>) Monograph of shallow-water Indo-West Pacific echinoderms. Trustees of the British Museum (Natural History), 238 pp.</mixed-citation></ref><ref id="B33"><mixed-citation xmlns:xlink="http://www.w3.org/1999/xlink" xlink:type="simple"><person-group><name name-style="western"><surname>Samyn</surname><given-names>Y</given-names></name><name name-style="western"><surname>Vanden Berghe</surname><given-names>W</given-names></name></person-group> (<year>2000</year>) <article-title>Annotated checklist of the echinoderms from the Kiunga Marine National Reserve, Kenya – Part I: <tp:taxon-name><tp:taxon-name-part taxon-name-part-type="class">Echinoidea</tp:taxon-name-part></tp:taxon-name> and <tp:taxon-name><tp:taxon-name-part taxon-name-part-type="class">Holothuroidea</tp:taxon-name-part></tp:taxon-name>.</article-title><source>Journal of East African Natural History</source><volume>89</volume>: <fpage>1</fpage>–<lpage>34</lpage>. [2 pls]</mixed-citation></ref><ref id="B34"><mixed-citation xmlns:xlink="http://www.w3.org/1999/xlink" xlink:type="simple"><person-group><name name-style="western"><surname>Schultz</surname><given-names>H</given-names></name></person-group> (<year>2010</year>) <source>Sea-Urchins: A Guide to Worldwide Shallow Water Species.</source><publisher-name>Scientific Publication</publisher-name>, <publisher-loc>Hemdingen</publisher-loc>, <size units="page">484 pp</size>.</mixed-citation></ref><ref id="B4"><mixed-citation xmlns:xlink="http://www.w3.org/1999/xlink" xlink:type="simple"><person-group><name name-style="western"><surname>Agassiz</surname><given-names>L</given-names></name><name name-style="western"><surname>Desor</surname><given-names>PJE</given-names></name></person-group> (<year>1846</year>) <source>Catalogue raisonné des familles, des genres, et des espèces de la classe des échinodermes.</source><publisher-name>Annales des Sciences Naturelles</publisher-name>, <publisher-loc>Troisième Série, Zoologie 6</publisher-loc>, <size units="page">380 pp</size>.</mixed-citation></ref><ref id="B29"><mixed-citation xmlns:xlink="http://www.w3.org/1999/xlink" xlink:type="simple"><person-group><name name-style="western"><surname>Mortensen</surname><given-names>T</given-names></name></person-group> (<year>1942</year>) <article-title>New <tp:taxon-name><tp:taxon-name-part taxon-name-part-type="class">Echinoidea</tp:taxon-name-part></tp:taxon-name> (<tp:taxon-name><tp:taxon-name-part taxon-name-part-type="order">Camarodonta</tp:taxon-name-part></tp:taxon-name>).</article-title><source>Videnskabelige Meddelelser fra Dansk naturhistorisk Forening i Kobenhavn</source><volume>106</volume>: <fpage>225</fpage>–<lpage>232</lpage>.</mixed-citation></ref></ref-list></tp:taxon-treatment>
