# Supplementary material for: Four notable additions to the South African echinoid fauna (Echinodermata, Echinoidea)
Source: Zookeys. 2019 Mar 18;831:71–80. doi: 10.3897/zookeys.831.31381 (PMC6433812; doi:10.3897/zookeys.831.31381)
Supplement: XML Treatment for Pseudoboletia maculata [file zookeys.831.31381-treatment4.xml]

<!DOCTYPE tp:taxon-treatment
  PUBLIC "-//TaxonX//DTD Taxonomic Treatment Publishing DTD v0 20100105//EN" "tax-treatment-NSO.dtd">
<tp:taxon-treatment xmlns:tp="http://www.plazi.org/taxpub"><tp:treatment-meta><kwd-group><label>Taxon classification</label><kwd><named-content xmlns:xlink="http://www.w3.org/1999/xlink" content-type="kingdom">Animalia</named-content></kwd><kwd><named-content xmlns:xlink="http://www.w3.org/1999/xlink" content-type="order">Camarodonta</named-content></kwd><kwd><named-content xmlns:xlink="http://www.w3.org/1999/xlink" content-type="family">Toxopneustidae</named-content></kwd></kwd-group><mixed-citation publication-type="journal"><person-group><name><surname>Filander</surname><given-names>Zoleka</given-names></name><name><surname>Samyn</surname><given-names>Yves</given-names></name><name><surname>Griffiths</surname><given-names>Charles</given-names></name></person-group><article-title>Four notable additions to the South African echinoid fauna (<tp:taxon-name><tp:taxon-name-part taxon-name-part-type="phylum">Echinodermata</tp:taxon-name-part></tp:taxon-name>, <tp:taxon-name><tp:taxon-name-part taxon-name-part-type="class">Echinoidea</tp:taxon-name-part></tp:taxon-name>)</article-title><source>Zookeys</source><day>18</day><month>3</month><year>2019</year><volume>831</volume><fpage>71</fpage><lpage>80</lpage><pub-id pub-id-type="doi">10.3897/zookeys.831.31381</pub-id></mixed-citation></tp:treatment-meta><tp:nomenclature><tp:taxon-name>
                    <tp:taxon-name-part taxon-name-part-type="genus" reg="Pseudoboletia">Pseudoboletia</tp:taxon-name-part>
                    <tp:taxon-name-part taxon-name-part-type="species" reg="maculata">maculata</tp:taxon-name-part>
                  </tp:taxon-name><tp:taxon-authority>Troschel, 1869</tp:taxon-authority><xref ref-type="fig" rid="F1">Fig. 1G, H</xref><!--PageBreak --><!--PageBreak --><tp:nomenclature-citation-list><tp:nomenclature-citation><tp:taxon-name>
                        <tp:taxon-name-part taxon-name-part-type="genus" reg="Pseudoboletia">Pseudoboletia</tp:taxon-name-part>
                        <tp:taxon-name-part taxon-name-part-type="species" reg="maculata">maculata</tp:taxon-name-part>
                      </tp:taxon-name><comment>Troschel, 1869: 96; Bell 1884: 110, pl. XIII; de <xref ref-type="bibr" rid="B23">Meijere 1904</xref>: 286–289, pl. XVII; <xref ref-type="bibr" rid="B8">Clark 1925</xref>: 131; <xref ref-type="bibr" rid="B30">Mortensen 1943</xref>: 532–534, pl. XLII, figs 4–5, pl. LV, figs 2, 5–6, 16–17, 21 [synonyms and distribution]; <xref ref-type="bibr" rid="B9">Clark and Rowe 1971</xref>: 142, 156 [distribution]; <xref ref-type="bibr" rid="B34">Schultz 2010</xref>: 264, figs 506–508; <xref ref-type="bibr" rid="B11">Conand et al. 2018</xref>: 115.</comment></tp:nomenclature-citation></tp:nomenclature-citation-list></tp:nomenclature><tp:treatment-sec sec-type="Identification" id="SECID0EEPAE"><title>Identification.</title><p>Test large sized (70 mm) and low, hemispherical in shape. Ambulacra with pore-pairs arranged in a double series per compound plate, with one larger second<!--PageBreak -->ary non-crenulated tubercle outside the pore-pair. Interambulacra with sparsely and irregularly arranged same-sized tubercles, which increase in size towards ambitus. Apical system with smooth apical plates encircled by tubercles, ocular plates I and V appear to be insert. Periproct covered with numerous plates. Spines of uniform size, reddish brown and pinkish white. Denuded test white, with dark brown patches on interambulacra.</p></tp:treatment-sec><tp:treatment-sec sec-type="material" id="SECID0EMPAE"><title>Material examined.</title><p><named-content xmlns:xlink="http://www.w3.org/1999/xlink" content-type="dwc:institutional_code" xlink:type="simple">SAMC</named-content>.A090126: two specimens collected by Roy Jackson from University of KwaZulu-Natal on an intertidal field trip in August 2015. One specimen is preserved as a naked corona and the other is complete with spines. Both specimens are preserved in 70 % ethanol.</p></tp:treatment-sec><tp:treatment-sec sec-type="habitat" id="SECID0EXPAE"><title>Habitat.</title><p>Rocky shore.</p></tp:treatment-sec><tp:treatment-sec sec-type="distribution" id="SECID0E3PAE"><title>Global distribution.</title><p>Indo-West Pacific: Ceylon to Australia, 10–100 m depth (<xref ref-type="bibr" rid="B30">Mortensen 1943</xref>; <xref ref-type="bibr" rid="B34">Schultz 2010</xref>; <xref ref-type="bibr" rid="B5">Arachchige et al. 2017</xref>).</p></tp:treatment-sec><tp:treatment-sec sec-type="distribution" id="SECID0EOQAE"><title>South African distribution.</title><p>East coast of South Africa, off Park Rynie (<named-content xmlns:xlink="http://www.w3.org/1999/xlink" content-type="dwc:verbatimCoordinates" xlink:type="simple"><named-content content-type="geo-json" specific-use="{&#34;type&#34;:&#34;Point&#34;,&#34;coordinates&#34;:[30.742500,-30.318700]}" id="NCID0EXQAE" xlink:type="simple">30.3187°S, 30.7425°E</named-content></named-content>: approximate co-ordinates).</p></tp:treatment-sec><tp:treatment-sec sec-type="remarks" id="SECID0E3QAE"><title>Remarks.</title><p>According to our present material, the ocular plates I and V appeared to be insert, which would be consistent with what is observed in other specimens of this species. This is the first South African record, representing a range extension southwards of this species from Madagascar (<xref ref-type="bibr" rid="B9">Clark and Rowe 1971</xref>).</p></tp:treatment-sec><tp:treatment-sec><!--Section generated to contain objects referenced in tp:taxon-treatment.--><fig id="F1" position="float" orientation="portrait"><label>Figure 1.</label><caption><p><bold>A–B</bold> (<named-content xmlns:xlink="http://www.w3.org/1999/xlink" content-type="dwc:institutional_code" xlink:type="simple">SAMC</named-content>.A090123, off Mossel Bay): <italic><tp:taxon-name><tp:taxon-name-part taxon-name-part-type="genus" reg="Histocidaris">Histocidaris</tp:taxon-name-part><tp:taxon-name-part taxon-name-part-type="species" reg="purpurata">purpurata</tp:taxon-name-part></tp:taxon-name></italic>. <bold>A</bold> Aboral view of preserved specimen with partially removed spines <bold>B</bold> Oral view of preserved specimen with partially removed spines <bold>C–D</bold><italic><tp:taxon-name><tp:taxon-name-part taxon-name-part-type="genus" reg="Echinothrix">Echinothrix</tp:taxon-name-part><tp:taxon-name-part taxon-name-part-type="species" reg="diadema">diadema</tp:taxon-name-part></tp:taxon-name></italic><bold>C</bold> (<named-content xmlns:xlink="http://www.w3.org/1999/xlink" content-type="dwc:institutional_code" xlink:type="simple">RMCA</named-content>.2561, Ispingo). Aboral view of partially denuded test <bold>D</bold> (<named-content xmlns:xlink="http://www.w3.org/1999/xlink" content-type="dwc:institutional_code" xlink:type="simple">RMCA</named-content>.2568, Sodwana Bay). Oral view of preserved specimen with spines <bold>E–F</bold> (<named-content xmlns:xlink="http://www.w3.org/1999/xlink" content-type="dwc:institutional_code" xlink:type="simple">SAMC</named-content>.A090124, Sowdana Bay): <italic><tp:taxon-name><tp:taxon-name-part taxon-name-part-type="genus" reg="Microcyphus">Microcyphus</tp:taxon-name-part><tp:taxon-name-part taxon-name-part-type="species" reg="rousseaui">rousseaui</tp:taxon-name-part></tp:taxon-name></italic><bold>E</bold> Oral view of preserved specimen with spines <bold>F</bold> Aboral view of preserved specimen with spines <bold>G–H</bold> (<named-content xmlns:xlink="http://www.w3.org/1999/xlink" content-type="dwc:institutional_code" xlink:type="simple">SAMC</named-content>.A090126, Park Rynie): <italic><tp:taxon-name><tp:taxon-name-part taxon-name-part-type="genus" reg="Pseudoboletia">Pseudoboletia</tp:taxon-name-part><tp:taxon-name-part taxon-name-part-type="species" reg="maculata">maculata</tp:taxon-name-part></tp:taxon-name></italic><bold>G</bold> Aboral view of preserved specimen with spines <bold>H</bold> Aboral view of preserved denuded test. Scale bars: 2 cm (<bold>A, B, G, H</bold>); 1 cm (<bold>C–F</bold>). All images were edited in GIMP 2.8.22 by Dr Carl Palmer and plate created by Zoleka Filander.</p></caption><graphic xmlns:xlink="http://www.w3.org/1999/xlink" xlink:href="zookeys-831-071-g001.jpg" position="float" orientation="portrait" xlink:type="simple" id="oo_274554.jpg"/></fig></tp:treatment-sec><ref-list><ref id="B23"><mixed-citation xmlns:xlink="http://www.w3.org/1999/xlink" xlink:type="simple"><person-group><name name-style="western"><surname>Meijere</surname><given-names>de J</given-names></name></person-group> (<year>1904</year>) <article-title>Die <tp:taxon-name><tp:taxon-name-part taxon-name-part-type="class">Echinoidea</tp:taxon-name-part></tp:taxon-name> der Siboga-Expedition.</article-title><source>Siboga Expeditie</source><volume>43</volume>: <fpage>1</fpage>–<lpage>252</lpage>.</mixed-citation></ref><ref id="B8"><mixed-citation xmlns:xlink="http://www.w3.org/1999/xlink" xlink:type="simple"><person-group><name name-style="western"><surname>Clark</surname><given-names>HL</given-names></name></person-group> (<year>1925</year>) A Catalogue of the Recent Sea-urchins (<tp:taxon-name><tp:taxon-name-part taxon-name-part-type="class">Echinoidea</tp:taxon-name-part></tp:taxon-name>) in the Collection of the British Museum (Natural History). Trustees of the British Museum (Natural History), 250 pp.</mixed-citation></ref><ref id="B30"><mixed-citation xmlns:xlink="http://www.w3.org/1999/xlink" xlink:type="simple"><person-group><name name-style="western"><surname>Mortensen</surname><given-names>T</given-names></name></person-group> (<year>1943</year>) <source>A Monograph of the <tp:taxon-name><tp:taxon-name-part taxon-name-part-type="class">Echinoidea</tp:taxon-name-part></tp:taxon-name> III. 2: <tp:taxon-name><tp:taxon-name-part taxon-name-part-type="order">Camarodonta</tp:taxon-name-part></tp:taxon-name>. I. <tp:taxon-name><tp:taxon-name-part taxon-name-part-type="family">Orthopsidae</tp:taxon-name-part></tp:taxon-name>, <tp:taxon-name><tp:taxon-name-part taxon-name-part-type="family">Glyphocyphidae</tp:taxon-name-part></tp:taxon-name>, <tp:taxon-name><tp:taxon-name-part taxon-name-part-type="family">Temnopleuridae</tp:taxon-name-part></tp:taxon-name> and <tp:taxon-name><tp:taxon-name-part taxon-name-part-type="family">Toxopneustidae</tp:taxon-name-part></tp:taxon-name>.</source><publisher-name>CA Reitzel</publisher-name>, <publisher-loc>Copenhagen</publisher-loc>, <size units="page">561 pp</size>.</mixed-citation></ref><ref id="B9"><mixed-citation xmlns:xlink="http://www.w3.org/1999/xlink" xlink:type="simple"><person-group><name name-style="western"><surname>Clark</surname><given-names>AM</given-names></name><name name-style="western"><surname>Rowe</surname><given-names>FWE</given-names></name></person-group> (<year>1971</year>) Monograph of shallow-water Indo-West Pacific echinoderms. Trustees of the British Museum (Natural History), 238 pp.</mixed-citation></ref><ref id="B34"><mixed-citation xmlns:xlink="http://www.w3.org/1999/xlink" xlink:type="simple"><person-group><name name-style="western"><surname>Schultz</surname><given-names>H</given-names></name></person-group> (<year>2010</year>) <source>Sea-Urchins: A Guide to Worldwide Shallow Water Species.</source><publisher-name>Scientific Publication</publisher-name>, <publisher-loc>Hemdingen</publisher-loc>, <size units="page">484 pp</size>.</mixed-citation></ref><ref id="B11"><mixed-citation xmlns:xlink="http://www.w3.org/1999/xlink" xlink:type="simple"><person-group><name name-style="western"><surname>Conand</surname><given-names>C</given-names></name><name name-style="western"><surname>Ribes-Beaudemoulin</surname><given-names>S</given-names></name><name name-style="western"><surname>Trentin</surname><given-names>F</given-names></name><name name-style="western"><surname>Mulochau</surname><given-names>T</given-names></name><name name-style="western"><surname>Boissin</surname><given-names>E</given-names></name></person-group> (<year>2018</year>) <article-title>Marine Biodiversity of La Runion Island: Echinoderms.</article-title><source>Western Indian Ocean Journal of Marine Science</source><volume>17</volume>: <fpage>111</fpage>–<lpage>124</lpage>.</mixed-citation></ref><ref id="B5"><mixed-citation xmlns:xlink="http://www.w3.org/1999/xlink" xlink:type="simple"><person-group><name name-style="western"><surname>Arachchige</surname><given-names>GM</given-names></name><name name-style="western"><surname>Jayakody</surname><given-names>S</given-names></name><name name-style="western"><surname>Mooi</surname><given-names>R</given-names></name><name name-style="western"><surname>Kroh</surname><given-names>A</given-names></name></person-group> (<year>2017</year>) <article-title>A review of previous studies on the Sri Lankan echinoid fauna, with an updated species list.</article-title><source>Zootaxa</source><volume>4231</volume>: <fpage>151</fpage>–<lpage>168</lpage>. <ext-link xlink:type="simple" ext-link-type="doi" xlink:href="10.11646/zootaxa.4231.2.1">https://doi.org/10.11646/zootaxa.4231.2.1</ext-link></mixed-citation></ref></ref-list></tp:taxon-treatment>
