# Supplementary material for: Four notable additions to the South African echinoid fauna (Echinodermata, Echinoidea)
Source: Zookeys. 2019 Mar 18;831:71–80. doi: 10.3897/zookeys.831.31381 (PMC6433812; doi:10.3897/zookeys.831.31381)
Supplement: Supplementary material 1 [file zookeys-831-071-s001.xlsx]

## Sheet: Sheet1
Date	Catalogue number	Event number	Class	Order	Family	Genus	Species	Authority	Locality	LatDD	LongDD	Depth	Number of specimens	Collector	Collection method	Known Habitat
2016-05-01	SAMC- A090123	DOO820	Echinoidea	Cidaroida	Histocidaroidea	Histocidaris	purpurata	(Thomson, 1872)	off Mossel Bay	-35.079	23.603	570 m	1	South African Observation and Environmental Network/Department of Agriculture and Fisheries	Trawl	Unconsolidated
1999-08-01	RMCA.2561	RSAKZN/9935	Echinoidea	Diadematoida	Diadematidae	Echinothrix	diadema	(Linnaeus, 1758)	Isipingo	-30.0036	30.9425		1	Yves Samyn	Intertidal	Consolidated
1999-08-01	RMCA.2568	RSAKZN/99118	Echinoidea	Diadematoida	Diadematidae	Echinothrix	diadema	(Linnaeus, 1758)	off Sodwana	-27.5129	32.6862	15 m	1	Yves Samyn	SCUBA	Consolidated
2016-01-01	SAMC_A090124	RSAKZN/2016.082	Echinoidea	Camarodonta	Temnopleuridae	Microcyphus	rousseaui	L. Agassiz, in Agassiz & Desor, 1846	Leadsman Shoal	-27.8737	32.6036	10.5 m	2	Belgian Global Taxonomy Initiative	SCUBA	Consolidated
2016-01-01	SAMC_A090125	RSAKZN/2016.124	Echinoidea	Camarodonta	Temnopleuridae	Microcyphus	rousseaui	L. Agassiz, in Agassiz & Desor, 1846	Redsands	-27.7384	32.6298	15.3 m	1	Belgian Global Taxonomy Initiative	SCUBA	Consolidated
2016-01-01	RBINS I.G. 33199/Ech.132	RSAKZN.2016.142	Echinoidea	Camarodonta	Temnopleuridae	Microcyphus	rousseaui	L. Agassiz, in Agassiz & Desor, 1846	7-Mile Reef	-27.4515	32.7118	23.9m	1	Belgian Global Taxonomy Initiative	SCUBA	Consolidated
2015-08-01	SAMC-A090126		Echinoidea	Camarodonta	Toxopneustidae	Pseudoboletia	maculata	Troschel, 1869	Park Rynie	-30.3187	30.7425		2	by Roy Jackson from University of KwaZulu-Natal	Intertidal	Consolidated
